# Supplementary material for: Common MIR146A Polymorphisms in Chinese Ankylosing Spondylitis Subjects and Controls
Source: PLoS One. 2015 Sep 14;10(9):e0137770. doi: 10.1371/journal.pone.0137770 (PMC4569555; doi:10.1371/journal.pone.0137770)
Supplement: S1 File — This file includes MIR146A SNPs genotyping information of all AS case and control samples. (XLSX) [file pone.0137770.s001.xlsx]

## Sheet: Sheet1
Subjects	Groups (case 1; control 2)	Gender （male 1; female 2; no data 0)	rs2431697 far promoter	rs57095329	rs2910164
AS Case P1 A01	1	0	TT	AA	CG
AS Case P1 A02	1	1	TC	AA	CG
AS Case P1 A03	1	1	TT	AG	CG
AS Case P1 A04	1	1	TT	AG	CC
AS Case P1 A05	1	1	TT	GG	GG
AS Case P1 A06	1	0	TT	AA	CC
AS Case P1 A07	1	1	TT	AA	CC
AS Case P1 A08	1	1	TC	AG	GG
AS Case P1 A09	1	1	TT	AG	CG
AS Case P1 A10	1	2	TC	AG	GG
AS Case P1 A11	1	1	TT	AG	CG
AS Case P1 A12	1	1	TT	AG	NO DATA
AS Case P1 B01	1	1	TT	AA	CG
AS Case P1 B02	1	1	TT	AG	CG
AS Case P1 B03	1	1	TT	AA	CC
AS Case P1 B04	1	0	TT	AA	CC
AS Case P1 B05	1	1	TT	AA	CG
AS Case P1 B06	1	1	TT	AG	CG
AS Case P1 B07	1	1	TT	AA	CC
AS Case P1 B08	1	1	TC	AA	GG
AS Case P1 B09	1	1	TT	AA	CC
AS Case P1 B10	1	1	TC	AG	GG
AS Case P1 B11	1	1	TT	AA	CC
AS Case P1 B12	1	1	TT	AA	CG
AS Case P1 C01	1	1	TC	AG	GG
AS Case P1 C02	1	1	TT	AG	CG
AS Case P1 C03	1	1	TT	AG	CG
AS Case P1 C04	1	2	TT	AA	CC
AS Case P1 C05	1	1	TT	AG	CG
AS Case P1 C06	1	1	TT	AG	CG
AS Case P1 C07	1	1	TT	AG	CG
AS Case P1 C08	1	1	TT	AA	CC
AS Case P1 C09	1	1	TT	AA	CC
AS Case P1 C10	1	1	TT	AG	CG
AS Case P1 C11	1	1	TT	AA	CC
AS Case P1 C12	1	1	TT	GG	GG
AS Case P1 D01	1	2	TT	AA	CC
AS Case P1 D02	1	2	TT	AA	CC
AS Case P1 D03	1	1	TT	AG	CG
AS Case P1 D04	1	1	TT	AA	CC
AS Case P1 D05	1	1	TT	AA	CG
AS Case P1 D06	1	1	TC	AG	GG
AS Case P1 D07	1	2	TT	AA	CC
AS Case P1 D08	1	1	TT	AG	CG
AS Case P1 D09	1	1	TC	AA	GG
AS Case P1 D10	1	2	CC	AA	GG
AS Case P1 D11	1	1	TC	AG	GG
AS Case P1 D12	1	1	TC	AG	CG
AS Case P1 E01	1	1	TT	AA	CC
AS Case P1 E02	1	1	TC	AG	GG
AS Case P1 E03	1	0	TT	AG	CG
AS Case P1 E04	1	2	TT	AA	CC
AS Case P1 E05	1	1	TT	AA	CC
AS Case P1 E06	1	1	TT	AG	CG
AS Case P1 E07	1	1	TT	AA	CC
AS Case P1 E08	1	1	TT	AA	CG
AS Case P1 E09	1	1	TT	AA	CG
AS Case P1 E10	1	1	TT	AA	GG
AS Case P1 E11	1	1	TC	AA	CG
AS Case P1 E12	1	1	TT	AG	CG
AS Case P1 F01	1	1	TC	AG	GG
AS Case P1 F02	1	1	TT	AG	GG
AS Case P1 F03	1	0	TT	AG	CC
AS Case P1 F04	1	1	TT	AG	CG
AS Case P1 F05	1	1	TC	AA	CC
AS Case P1 F06	1	2	TT	AG	CG
AS Case P1 F07	1	1	TC	AA	CG
AS Case P1 F08	1	1	TT	AA	CC
AS Case P1 F09	1	1	TT	AA	GG
AS Case P1 F10	1	1	TT	AA	CC
AS Case P1 F11	1	2	TT	AG	CC
AS Case P1 F12	1	2	TT	AA	CG
AS Case P1 G01	1	1	TT	AA	CG
AS Case P1 G02	1	2	TT	AA	CG
AS Case P1 G03	1	1	TT	AA	CG
AS Case P1 G04	1	1	TT	AA	CC
AS Case P1 G05	1	1	TC	AG	GG
AS Case P1 G06	1	2	TT	AA	CG
AS Case P1 G07	1	1	TT	AA	CC
AS Case P1 G08	1	1	CC	AA	GG
AS Case P1 G09	1	2	TT	AA	CG
AS Case P1 G10	1	1	TT	AA	CC
AS Case P1 G11	1	2	TT	AA	CC
AS Case P1 G12	1	1	TT	AG	CG
AS Case P1 H01	1	1	TT	AA	CC
AS Case P1 H02	1	1	TT	AA	GG
AS Case P1 H03	1	1	TC	AA	CC
AS Case P1 H04	1	2	TC	AG	GG
AS Case P1 H05	1	1	TT	AA	CG
AS Case P1 H06	1	1	TC	AA	CG
AS Case P1 H07	1	1	TT	AA	CC
AS Case P1 H08	1	2	TC	AA	CC
AS Case P1 H09	1	1	TC	AA	CG
AS Case P1 H10	1	2	TT	AA	CG
AS Case P1 H11	1	1	TT	GG	CG
AS Case P1 H12	1	1	TT	AG	CG
AS Case P2 A01	1	1	TT	AA	CC
AS Case P2 A02	1	2	TC	AA	CG
AS Case P2 A03	1	1	TT	AA	CC
AS Case P2 A04	1	2	TT	AA	CC
AS Case P2 A05	1	1	TT	AG	CC
AS Case P2 A06	1	1	NO DATA	AA	CG
AS Case P2 A07	1	1	TT	AA	CG
AS Case P2 A08	1	1	TT	AA	CC
AS Case P2 A09	1	1	TC	AA	CG
AS Case P2 A10	1	2	TC	AG	CG
AS Case P2 A11	1	1	TT	AA	CG
AS Case P2 A12	1	1	TT	AA	CC
AS Case P2 B01	1	1	TT	AG	GG
AS Case P2 B02	1	2	TT	AA	CC
AS Case P2 B03	1	1	TT	AA	CG
AS Case P2 B04	1	1	TT	AG	CG
AS Case P2 B05	1	1	TT	AA	CC
AS Case P2 B06	1	2	TC	AA	CG
AS Case P2 B07	1	1	TT	GG	CG
AS Case P2 B08	1	2	TC	AA	CG
AS Case P2 B09	1	1	TC	AA	CG
AS Case P2 B10	1	1	TT	AG	CC
AS Case P2 B11	1	1	TT	AG	GG
AS Case P2 B12	1	1	TC	AA	CG
AS Case P2 C01	1	1	TT	AA	CC
AS Case P2 C02	1	1	TT	AG	CG
AS Case P2 C03	1	1	TT	AA	CC
AS Case P2 C04	1	1	TT	AG	CG
AS Case P2 C05	1	2	TC	AA	CG
AS Case P2 C06	1	2	TT	AG	CG
AS Case P2 C07	1	2	TC	AA	CG
AS Case P2 C08	1	2	TT	AA	CC
AS Case P2 C09	1	1	TC	AG	GG
AS Case P2 C10	1	1	TT	AA	GG
AS Case P2 C11	1	1	CC	AA	CC
AS Case P2 C12	1	2	TC	AG	CG
AS Case P2 D01	1	1	TC	AA	CG
AS Case P2 D02	1	1	TT	AA	CG
AS Case P2 D03	1	1	TT	AG	CG
AS Case P2 D04	1	2	TT	AG	CG
AS Case P2 D05	1	1	TT	AG	CG
AS Case P2 D06	1	1	TT	AA	CC
AS Case P2 D07	1	1	TT	AG	CG
AS Case P2 D08	1	1	TT	AG	GG
AS Case P2 D09	1	0	TC	AA	CG
AS Case P2 D10	1	0	TT	AA	CG
AS Case P2 D11	1	1	TT	AG	CG
AS Case P2 D12	1	1	TT	AA	CG
AS Case P2 E01	1	2	CC	AA	GG
AS Case P2 E02	1	0	TT	AA	CC
AS Case P2 E03	1	0	TT	AA	CG
AS Case P2 E04	1	1	TC	AA	CC
AS Case P2 E05	1	1	TC	AG	CG
AS Case P2 E06	1	1	TT	AA	CG
AS Case P2 E07	1	2	TT	AG	NO DATA
AS Case P2 E08	1	2	TT	AA	CC
AS Case P2 E09	1	1	TT	AG	GG
AS Case P2 E10	1	1	TT	GG	GG
AS Case P2 E11	1	1	TT	AA	GG
AS Case P2 E12	1	2	TT	AG	CG
AS Case P2 F01	1	1	TC	AA	CC
AS Case P2 F02	1	0	TC	AA	NO DATA
AS Case P2 F03	1	1	TT	AA	CC
AS Case P2 F04	1	1	TT	AA	CC
AS Case P2 F05	1	1	TT	AA	CC
AS Case P2 F06	1	1	TT	AA	CC
AS Case P2 F07	1	1	CC	AA	CG
AS Case P2 F08	1	1	TT	AA	CG
AS Case P2 F09	1	1	TT	AG	CG
AS Case P2 F10	1	2	TT	AA	CC
AS Case P2 F11	1	1	TT	AA	CC
AS Case P2 F12	1	1	TT	AA	CC
AS Case P2 G01	1	1	TT	AG	CG
AS Case P2 G02	1	1	TT	GG	GG
AS Case P2 G03	1	1	TC	AA	CC
AS Case P2 G04	1	1	TC	AA	CC
AS Case P2 G05	1	1	TC	AA	CG
AS Case P2 G06	1	1	TC	AA	CC
AS Case P2 G07	1	1	TC	AA	CG
AS Case P2 G08	1	1	TT	AA	CG
AS Case P2 G09	1	1	TT	AA	CG
AS Case P2 G10	1	1	TT	AA	CG
AS Case P2 G11	1	2	TT	AG	CG
AS Case P2 G12	1	1	TT	AA	GG
AS Case P2 H01	1	0	TC	AA	CG
AS Case P2 H02	1	1	TT	AA	CC
AS Case P2 H03	1	1	TT	AA	CG
AS Case P2 H04	1	1	TC	AA	CG
AS Case P2 H05	1	1	TT	AG	CG
AS Case P2 H06	1	1	TT	AA	CG
AS Case P2 H07	1	1	TT	AG	CG
AS Case P2 H08	1	1	TT	AA	CC
AS Case P2 H09	1	1	TT	AA	CC
AS Case P2 H10	1	1	TC	AA	CG
AS Case P2 H11	1	1	TT	AA	CC
AS Case P2 H12	1	1	TT	AG	GG
fudan P1 A01	1	1	TC	AA	CG
fudan P1 A02	1	1	TT	AA	CC
fudan P1 A04	1	1	TT	AA	CC
fudan P1 A05	1	2	TT	AG	GG
fudan P1 A06	1	1	TC	AG	CG
fudan P1 A07	1	2	TC	AA	GG
fudan P1 A08	1	1	TT	AA	CC
fudan P1 A09	1	1	TC	AA	CG
fudan P1 A10	1	1	TC	AA	CC
fudan P1 A11	1	1	TC	AA	CG
fudan P1 A12	1	1	TT	AA	CC
fudan P1 B01	1	1	TT	AA	CC
fudan P1 B02	1	1	TC	AA	CG
fudan P1 B03	1	1	TC	AA	CG
fudan P1 B04	1	1	TT	AA	CC
fudan P1 B05	1	1	TC	AA	CC
fudan P1 B06	1	1	TC	AA	GG
fudan P1 B07	1	1	TC	AG	GG
fudan P1 B08	1	2	TT	AA	CC
fudan P1 B09	1	2	TT	GG	GG
fudan P1 B10	1	1	TT	AA	CC
fudan P1 B11	1	2	TT	AG	GG
fudan P1 B12	1	1	TT	AG	GG
fudan P1 C01	1	1	TT	AA	CC
fudan P1 C02	1	1	TC	AA	CG
fudan P1 C03	1	1	TT	AA	CC
fudan P1 C04	1	2	TT	AG	CG
fudan P1 C05	1	1	TT	AG	CG
fudan P1 C06	1	1	TC	AA	CC
fudan P1 C07	1	1	TT	AA	CG
fudan P1 C08	1	1	TC	AA	CC
fudan P1 C09	1	1	TC	AG	CG
fudan P1 C10	1	1	TT	AG	CG
fudan P1 C11	1	1	TT	AA	CC
fudan P1 C12	1	1	TT	AA	CC
fudan P1 D01	1	1	TT	AA	CC
fudan P1 D02	1	1	TC	AG	NO DATA
fudan P1 D03	1	1	TT	AA	CG
fudan P1 D04	1	2	TT	AG	CG
fudan P1 D05	1	1	TC	AA	GG
fudan P1 D06	1	1	TC	AA	CG
fudan P1 D07	1	1	TC	AA	CG
fudan P1 D08	1	2	TT	AA	CG
fudan P1 D09	1	2	TT	AA	CG
fudan P1 D10	1	1	TT	AG	CG
fudan P1 D11	1	1	TT	AG	CG
fudan P1 D12	1	1	TT	AA	CC
fudan P1 E01	1	1	TT	AG	CG
fudan P1 E02	1	1	TC	AA	CG
fudan P1 E03	1	2	TC	AA	CG
fudan P1 E04	1	1	TC	AA	CC
fudan P1 E05	1	1	TC	AA	CC
fudan P1 E06	1	1	TT	AG	CG
fudan P1 E07	1	1	TC	AG	CG
fudan P1 E08	1	1	TT	AA	CG
fudan P1 E09	1	1	TT	AA	CG
fudan P1 E10	1	1	TT	AG	CG
fudan P1 E11	1	1	TT	AG	CG
fudan P1 E12	1	1	TT	AA	CC
fudan P1 F01	1	1	TT	AG	CG
fudan P1 F02	1	2	TT	AA	CG
fudan P1 F03	1	1	TC	AA	CG
fudan P1 F04	1	2	TC	AA	CC
fudan P1 F05	1	1	TC	AA	CC
fudan P1 F06	1	2	TT	AG	CG
fudan P1 F07	1	1	TC	AG	CG
fudan P1 F08	1	1	TT	AA	CC
fudan P1 F09	1	1	TT	AA	CG
fudan P1 F10	1	1	TT	AA	CC
fudan P1 F11	1	1	TC	AG	CG
fudan P1 F12	1	1	TT	AA	CG
fudan P1 G01	1	2	TT	AG	GG
fudan P1 G02	1	1	TT	AG	GG
fudan P1 G03	1	1	TC	AA	CG
fudan P1 G04	1	2	TT	AG	CG
fudan P1 G05	1	2	TT	AA	CC
fudan P1 G06	1	1	TC	AA	CG
fudan P1 G07	1	1	TC	AA	CC
fudan P1 G08	1	1	TT	AA	CG
fudan P1 G09	1	1	TT	AA	CC
fudan P1 G10	1	1	TT	AG	CG
fudan P1 G11	1	1	TT	AA	CC
fudan P1 G12	1	1	TT	AG	CG
fudan P1 H01	1	1	TT	AG	CG
fudan P1 H02	1	1	TT	AG	GG
fudan P1 H03	1	1	TT	AG	CG
fudan P1 H04	1	1	TC	AA	CG
fudan P1 H05	1	1	TT	AG	CG
fudan P1 H06	1	1	TT	AA	CC
fudan P1 H07	1	1	TT	AA	CC
fudan P1 H08	1	1	TT	AG	NO DATA
fudan P1 H09	1	1	TC	AA	CC
fudan P1 H10	1	1	TC	AA	CC
fudan P1 H11	1	1	TT	AA	CC
fudan P1 H12	1	1	TT	AG	CG
fudan P2 A01	1	2	TT	AA	CC
fudan P2 A02	1	2	TT	AA	CG
fudan P2 A03	1	2	TT	AG	CG
fudan P2 A04	1	1	TT	AG	CG
fudan P2 A05	1	1	CC	AA	CG
fudan P2 A06	1	1	TT	GG	GG
fudan P2 A07	1	2	TT	AA	CC
fudan P2 A08	1	2	TC	AA	CG
fudan P2 A09	1	1	TT	AG	CG
fudan P2 A10	1	1	TT	AG	CG
fudan P2 A11	1	1	TT	AA	CC
fudan P2 A12	1	2	TT	AA	CG
fudan P2 B01	1	1	TT	AA	CC
fudan P2 B02	1	2	CC	AA	CG
fudan P2 B03	1	1	TT	AG	CG
fudan P2 B04	1	1	TC	AA	CC
fudan P2 B05	1	1	TC	AA	CC
fudan P2 B06	1	2	TT	AA	CC
fudan P2 B07	1	1	TT	AA	CC
fudan P2 B08	1	1	TT	AA	CC
fudan P2 B09	1	2	TT	AA	CC
fudan P2 B10	1	2	TC	AG	GG
fudan P2 B11	1	1	TT	AG	GG
fudan P2 B12	1	1	TT	AG	CG
fudan P2 C01	1	1	TC	AA	GG
fudan P2 C02	1	1	TT	AA	GG
fudan P2 C03	1	1	TT	AG	CC
fudan P2 C04	1	1	TT	AA	CC
fudan P2 C05	1	1	TC	AA	GG
fudan P2 C06	1	2	TC	AA	CG
fudan P2 C07	1	1	TT	AA	CC
fudan P2 C08	1	1	TT	AG	GG
fudan P2 C09	1	2	TC	AA	CG
fudan P2 C10	1	2	TT	AG	CG
fudan P2 C11	1	1	TT	AA	CC
fudan P2 C12	1	2	CC	AA	GG
fudan P2 D01	1	1	TT	AA	CC
fudan P2 D02	1	1	TT	AA	CC
fudan P2 D03	1	1	TC	AG	CG
fudan P2 D04	1	1	TT	AA	CC
fudan P2 D05	1	1	TT	AG	CG
fudan P2 D06	1	1	TT	AA	CC
fudan P2 D07	1	2	TT	AA	CC
fudan P2 D08	1	2	TT	AG	GG
fudan P2 D09	1	2	TT	AG	GG
fudan P2 D10	1	1	TT	AG	CG
fudan P2 D11	1	1	TC	AA	CG
fudan P2 D12	1	1	TC	NO DATA	CG
fudan P2 E01	1	2	TT	NO DATA	CG
fudan P2 E02	1	1	TC	AA	CC
fudan P2 E03	1	2	TT	AG	CG
fudan P2 E04	1	2	TC	AA	CG
fudan P2 E05	1	2	TT	AA	CG
fudan P2 E06	1	2	TT	AA	CG
fudan P2 E07	1	1	TT	AA	CC
fudan P2 E08	1	1	TT	AG	GG
fudan P2 E09	1	1	TT	AG	GG
fudan P2 E10	1	2	TT	AG	CG
fudan P2 E11	1	1	TT	AA	GG
fudan P2 E12	1	1	TT	AA	CG
fudan P2 F01	1	1	TC	AG	GG
fudan P2 F02	1	1	TT	AG	CG
fudan P2 F03	1	1	TT	AA	CC
fudan P2 F04	1	1	TT	AA	CC
fudan P2 F05	1	1	TT	AA	CC
fudan P2 F06	1	1	TT	AA	CG
fudan P2 F07	1	2	TC	AA	CG
fudan P2 F08	1	2	TT	AA	CC
fudan P2 F09	1	1	TC	AA	CG
fudan P2 F10	1	1	TT	GG	CG
fudan P2 F11	1	1	TT	AA	CC
fudan P2 F12	1	1	TT	AA	CC
fudan P2 G01	1	1	TC	AG	CG
fudan P2 G02	1	2	TT	AG	CG
fudan P2 G03	1	1	TT	AG	CG
fudan P2 G04	1	1	TC	AA	GG
fudan P2 G05	1	1	TT	AG	CG
fudan P2 G06	1	1	TT	AA	CC
fudan P2 G08	1	2	TC	AA	CC
fudan P2 G09	1	1	TT	AA	GG
fudan P2 G10	1	1	TT	AG	CG
fudan P2 G11	1	2	TC	AA	CG
fudan P2 G12	1	1	TC	AA	CG
fudan P2 H01	1	2	TC	AG	GG
fudan P2 H02	1	1	TT	AA	CG
fudan P2 H03	1	1	TT	AA	CC
fudan P2 H04	1	1	TT	AA	GG
fudan P2 H05	1	1	TC	AA	CG
fudan P2 H06	1	1	TC	AA	GG
fudan P2 H07	1	1	TT	AA	CG
fudan P2 H08	1	2	TT	AG	GG
fudan P2 H09	1	1	TT	AA	CC
fudan P2 H10	1	1	TT	AG	CG
fudan P2 H11	1	1	CC	AA	CG
fudan P2 H12	1	1	TC	AA	CG
fudan P3 A01	1	2	TC	AA	CG
fudan P3 A02	1	1	TT	AA	CC
fudan P3 A03	1	1	TC	AA	CG
fudan P3 A04	1	1	TT	AA	CC
fudan P3 A05	1	1	TT	AG	CG
fudan P3 A06	1	2	TT	GG	GG
fudan P3 A07	1	1	TT	AA	CC
fudan P3 A08	1	1	CC	AA	GG
fudan P3 A09	1	1	TT	AA	CG
fudan P3 A10	1	1	TT	GG	CG
fudan P3 A11	1	1	TC	AA	CC
fudan P3 A12	1	1	TT	AA	CC
fudan P3 B01	1	2	TC	AA	CC
fudan P3 B02	1	1	TT	AA	CC
fudan P3 B03	1	1	TT	AA	CG
fudan P3 B04	1	1	TT	AA	CG
fudan P3 B05	1	2	TC	AA	CC
fudan P3 B06	1	1	TT	AA	CC
fudan P3 B07	1	1	CC	AA	CG
fudan P3 B08	1	1	TT	AA	CC
fudan P3 B09	1	1	TT	AA	CC
fudan P3 B10	1	1	TT	GG	GG
fudan P3 B11	1	1	TT	AG	CG
fudan P3 B12	1	1	TT	AA	CG
fudan P3 C01	1	1	TT	AA	CG
fudan P3 C02	1	1	TT	AA	CC
fudan P3 C03	1	2	TT	AA	CC
fudan P3 C04	1	1	TT	AG	CG
fudan P3 C05	1	1	TT	AA	CC
fudan P3 C06	1	1	TC	AG	GG
fudan P3 C07	1	1	TT	AA	CC
fudan P3 C08	1	2	TT	AA	CC
fudan P3 C09	1	1	TC	AA	GG
fudan P3 C10	1	1	TT	AG	GG
fudan P3 C11	1	2	TC	AA	CG
fudan P3 C12	1	2	TC	AA	CC
fudan P3 D01	1	2	TC	AA	CG
fudan P3 D02	1	2	TC	AA	CC
fudan P3 D03	1	1	TT	AA	CG
fudan P3 D04	1	2	TT	AA	CC
fudan P3 D05	1	1	TT	AA	GG
fudan P3 D06	1	2	TT	AA	CC
fudan P3 D07	1	2	TC	AG	GG
fudan P3 D08	1	1	TT	AA	CC
fudan P3 D09	1	1	CC	AA	CG
fudan P3 D10	1	1	TT	AG	CG
fudan P3 D11	1	1	TT	AA	CC
fudan P3 D12	1	1	TT	AA	CG
fudan P3 E01	1	1	TT	AG	GG
fudan P3 E02	1	1	TT	AG	CG
fudan P3 E03	1	1	TT	AG	CG
fudan P3 E04	1	1	TT	AA	CC
fudan P3 E05	1	1	TC	AA	CG
fudan P3 E06	1	1	TT	AA	CC
fudan P3 E07	1	2	TT	GG	GG
fudan P3 E08	1	1	TT	AA	CC
fudan P3 E09	1	1	CC	AA	CC
fudan P3 E10	1	1	TT	AG	CG
fudan P3 E11	1	2	TT	AG	CG
fudan P3 E12	1	1	TC	AA	CG
fudan P3 F01	1	1	TT	AG	CG
fudan P3 F02	1	1	TT	AA	CC
fudan P3 F03	1	1	TC	AA	CC
fudan P3 F04	1	2	TT	AG	CC
fudan P3 F05	1	2	TT	AA	NO DATA
fudan P3 F06	1	1	TT	AG	CG
fudan P3 F07	1	1	TC	AA	CG
fudan P3 F08	1	1	TT	AA	CC
fudan P3 F09	1	2	TT	AA	CG
fudan P3 F10	1	2	TC	AA	CG
fudan P3 F11	1	1	TC	AA	CG
fudan P3 F12	1	1	TT	AG	CG
fudan P3 G01	1	1	TT	AG	CG
fudan P3 G02	1	1	TT	AA	CC
fudan P3 G03	1	1	TT	AA	CG
fudan P3 G04	1	1	TT	AG	CG
fudan P3 G05	1	2	TT	AG	CG
fudan P3 G06	1	1	TT	AG	CG
fudan P3 G07	1	1	TT	AA	CG
fudan P3 G08	1	1	TT	AA	CG
fudan P3 G09	1	2	TC	AG	CG
fudan P3 G10	1	1	TT	AA	CC
fudan P3 G11	1	1	TT	AG	CG
fudan P3 G12	1	2	TT	AG	CG
fudan P3 H01	1	1	TT	AA	CC
fudan P3 H02	1	1	TT	AA	CG
fudan P3 H03	1	1	TT	AG	CG
fudan P3 H04	1	1	TT	AA	CG
fudan P3 H05	1	1	TC	AA	CC
fudan P3 H06	1	1	TC	AA	CC
fudan P3 H07	1	1	TC	AA	CG
fudan P3 H08	1	1	TT	AA	GG
fudan P3 H09	1	2	TT	AA	CC
fudan P3 H10	1	1	TC	AG	GG
fudan P3 H11	1	1	TT	AA	CC
fudan P3 H12	1	2	TT	AA	CC
fudan P4 A01	1	1	TT	AA	CG
fudan P4 A02	1	1	TC	GG	GG
fudan P4 A03	1	1	TC	AA	CC
fudan P4 A04	1	1	TT	AG	CG
fudan P4 A05	1	1	TT	AA	CG
fudan P4 A06	1	1	TC	AA	CG
fudan P4 A07	1	1	TC	AA	CG
fudan P4 A08	1	1	TT	AG	GG
fudan P4 A09	1	1	TT	AA	CC
fudan P4 A10	1	1	TT	AA	CG
fudan P4 A11	1	1	TT	AA	GG
fudan P4 A12	1	1	TT	AG	GG
fudan P4 B01	1	1	TT	AA	CG
fudan P4 B02	1	1	TT	AG	CG
fudan P4 B03	1	1	TT	AG	GG
fudan P4 B04	1	2	TT	GG	GG
fudan P4 B05	1	2	TT	AG	CG
fudan P4 B06	1	2	TC	AA	CG
fudan P4 B07	1	2	TT	AA	CC
fudan P4 B08	1	1	TC	AA	CC
fudan P4 B09	1	1	TT	AA	CC
fudan P4 B10	1	1	TT	AA	CC
fudan P4 B11	1	1	TC	AA	CG
fudan P4 B12	1	1	TC	AG	GG
fudan P4 C01	1	2	TC	AA	CG
fudan P4 C02	1	1	TC	AG	GG
fudan P4 C03	1	1	TT	AG	CG
fudan P4 C04	1	1	TT	GG	GG
fudan P4 C05	1	1	TC	AA	CC
fudan P4 C06	1	1	TT	GG	GG
fudan P4 C07	1	1	TT	AA	CC
fudan P4 C08	1	2	TC	AA	CG
fudan P4 C09	1	1	TT	AA	CG
fudan P4 C10	1	1	TT	AA	CC
fudan P4 C11	1	1	TC	AA	CG
fudan P4 C12	1	1	TC	AA	CG
fudan P4 D01	1	2	TC	AA	CG
fudan P4 D02	1	1	TT	AA	CC
fudan P4 D03	1	1	TC	AA	CG
fudan P4 D04	1	1	TT	GG	GG
fudan P4 D05	1	1	TT	AA	CG
fudan P4 D06	1	1	CC	AA	GG
fudan P4 D07	1	1	TT	AG	CG
fudan P4 D08	1	1	NO DATA	NO DATA	CC
fudan P4 D09	1	1	TT	AA	CC
fudan P4 D10	1	1	TC	AA	CC
fudan P4 D11	1	1	TC	AG	GG
fudan P4 D12	1	1	TC	AA	CG
fudan P4 E01	1	1	TT	GG	GG
fudan P4 E02	1	1	TT	AA	CC
fudan P4 E03	1	1	TC	AA	CC
fudan P4 E04	1	1	TT	AA	CC
fudan P4 E05	1	1	TT	AA	CC
fudan P4 E06	1	1	TT	AA	CC
fudan P4 E07	1	2	TT	AG	CG
fudan P4 E08	1	1	TC	AA	CC
fudan P4 E09	1	1	TC	AA	CC
fudan P4 E10	1	2	TC	AA	CC
fudan P4 E11	1	1	TC	AA	CG
fudan P4 E12	1	1	TT	GG	GG
fudan P4 F01	1	2	TC	AG	GG
fudan P4 F02	1	2	TT	AA	NO DATA
fudan P4 F03	1	1	TT	AG	GG
fudan P4 F04	1	1	TC	AA	CC
fudan P4 F05	1	1	TT	AG	GG
fudan P4 F06	1	2	TT	AA	CC
fudan P4 F07	1	1	TT	AG	CG
fudan P4 F08	1	1	TC	AA	CC
fudan P4 F09	1	1	TT	AA	CC
fudan P4 F10	1	2	TC	AA	CG
fudan P4 F11	1	2	TT	AG	CG
fudan P4 F12	1	1	TT	AG	CG
fudan P4 G01	1	1	TT	AA	CC
fudan P4 G02	1	1	CC	AA	CG
fudan P4 G03	1	2	TC	AA	NO DATA
fudan P4 G04	1	1	TT	AG	CG
fudan P4 G05	1	1	TC	AA	CG
fudan P4 G06	1	1	TT	AG	CC
fudan P4 G07	1	1	TT	AG	CG
fudan P4 G08	1	1	TT	AG	GG
fudan P4 G09	1	1	TT	AG	CG
fudan P4 G10	1	1	TC	AA	CG
fudan P4 G11	1	1	TC	AG	CG
fudan P4 G12	1	1	TT	AA	CC
fudan P4 H01	1	1	TT	AG	CG
fudan P4 H02	1	1	TT	GG	GG
fudan P4 H03	1	1	TC	AG	GG
fudan P4 H04	1	1	TT	AG	GG
fudan P4 H05	1	1	TC	AA	CC
fudan P4 H06	1	1	TT	GG	GG
fudan P4 H07	1	1	TC	AA	GG
fudan P4 H08	1	1	TT	AA	CC
fudan P4 H09	1	1	TC	AG	CG
fudan P4 H10	1	1	TT	AA	CC
fudan P4 H11	1	1	TC	AA	CC
fudan P4 H12	1	1	TT	AG	CG
fudan 8 A01	1	1	TT	AG	CC
fudan 8 A02	1	1	TC	AA	CG
fudan 8 A03	1	1	TT	AA	CC
fudan 8 A04	1	1	CC	AA	CG
fudan 8 A05	1	1	TC	AA	GG
fudan 8 A06	1	1	TT	AA	CC
fudan 8 A07	1	1	TT	AA	CG
fudan 8 A08	1	2	TC	AA	CG
fudan 8 B01	1	1	TT	AA	CG
fudan 8 B02	1	2	TC	AA	CC
fudan 8 B03	1	1	TT	AG	CC
fudan 8 B04	1	1	TT	AA	CC
fudan 8 B05	1	1	TC	AG	CG
fudan 8 B06	1	1	TT	AG	CC
fudan 8 B07	1	1	TC	AA	CG
fudan 8 B08	1	1	TT	AA	CC
fudan 8 C01	1	2	TT	AG	CC
fudan 8 C02	1	1	TC	AA	CC
fudan 8 C03	1	1	TT	AG	CG
fudan 8 C04	1	1	TT	AG	CC
fudan 8 C05	1	1	TT	AG	GG
fudan 8 C06	1	1	TT	AA	GG
fudan 8 C07	1	1	TT	AA	CG
fudan 8 C08	1	1	TC	AG	CG
fudan 8 D01	1	1	TC	AA	GG
fudan 8 D02	1	1	TT	AG	GG
fudan 8 D03	1	2	TT	AA	CG
fudan 8 D04	1	2	TT	AA	GG
fudan 8 D05	1	1	TT	AA	CG
fudan 8 D06	1	1	TC	AA	CG
fudan 8 D07	1	1	CC	AG	CG
fudan 8 D08	1	2	TC	AG	GG
As Case SY A01	1	1	TT	GG	GG
As Case SY A02	1	1	TT	AA	CG
As Case SY A03	1	2	TC	AA	CC
As Case SY A04	1	0	TT	AG	CG
As Case SY A05	1	1	TT	AG	CC
control p1 A01	2	1	TT	AA	NO DATA
control p1 A02	2	1	TT	AA	CG
control p1 A03	2	1	TC	AA	GG
control p1 A04	2	1	TC	AG	CC
control p1 A05	2	1	TC	AA	CG
control p1 A06	2	1	TT	AA	CC
control p1 A07	2	1	TC	AA	CC
control p1 A08	2	1	TT	AG	CG
control p1 A09	2	1	TC	AA	GG
control p1 A10	2	1	TC	AA	CC
control p1 A11	2	1	TT	AG	GG
control p1 A12	2	1	NO DATA	GG	GG
control p1 B01	2	1	TC	AA	CG
control p1 B02	2	1	TT	AA	CG
control p1 B03	2	1	TT	AA	CC
control p1 B04	2	1	TT	GG	CG
control p1 B05	2	1	TC	AA	GG
control p1 B06	2	1	TT	AA	GG
control p1 B07	2	1	TT	GG	GG
control p1 B08	2	1	TT	AA	CC
control p1 B09	2	1	TT	AA	CC
control p1 B10	2	1	TT	AA	CG
control p1 B11	2	1	TT	AG	CG
control p1 B12	2	1	TT	AG	CG
control p1 C01	2	1	TT	AA	CC
control p1 C02	2	1	TC	AG	GG
control p1 C03	2	1	TC	AA	CC
control p1 C04	2	1	TC	AA	CG
control p1 C05	2	1	TT	AA	CC
control p1 C06	2	1	TT	GG	GG
control p1 C07	2	1	TT	AA	CG
control p1 C08	2	1	TT	AA	CC
control p1 C09	2	1	TT	AG	GG
control p1 C10	2	1	TC	AA	GG
control p1 C11	2	1	TT	GG	CG
control p1 C12	2	1	TT	GG	GG
control p1 D01	2	1	TT	AA	CC
control p1 D02	2	1	TC	AA	CG
control p1 D03	2	1	TT	AG	GG
control p1 D04	2	1	TT	AG	CG
control p1 D05	2	1	TC	AA	CG
control p1 D06	2	1	TT	AG	CG
control p1 D07	2	1	TC	AA	CG
control p1 D08	2	1	TT	AA	CC
control p1 D09	2	1	TT	AG	CG
control p1 D10	2	1	TT	AG	CG
control p1 D11	2	1	TT	AA	CC
control p1 D12	2	1	TT	AG	CG
control p1 E01	2	1	TT	AG	CG
control p1 E02	2	1	TT	AG	CG
control p1 E03	2	1	TT	AA	CC
control p1 E04	2	1	TC	AA	CG
control p1 E05	2	1	TT	AG	NO DATA
control p1 E06	2	1	TT	AA	CC
control p1 E07	2	1	TT	AG	GG
control p1 E08	2	1	CC	AG	GG
control p1 E09	2	1	TT	GG	CG
control p1 E10	2	1	TC	AG	GG
control p1 E11	2	1	TT	AA	CG
control p1 E12	2	1	TT	AA	CC
control p1 F01	2	1	TT	AA	CC
control p1 F02	2	1	CC	AA	GG
control p1 F03	2	1	TC	AA	CG
control p1 F04	2	1	TC	AA	CG
control p1 F05	2	1	TT	AA	CC
control p1 F06	2	1	TT	AA	GG
control p1 F07	2	1	TT	AG	CG
control p1 F08	2	1	TT	AG	CG
control p1 F09	2	1	TT	GG	GG
control p1 F10	2	1	TT	AG	GG
control p1 F11	2	1	TT	GG	GG
control p1 F12	2	1	TT	GG	GG
control p1 G01	2	1	TT	GG	CG
control p1 G02	2	1	TT	AA	CC
control p1 G03	2	1	TT	AA	NO DATA
control p1 G04	2	1	TT	AG	CG
control p1 G05	2	1	TC	AA	CG
control p1 G06	2	1	TT	AA	CC
control p1 G07	2	1	TT	AG	GG
control p1 G08	2	1	TC	AA	CC
control p1 G09	2	1	TT	AG	CG
control p1 G10	2	1	TC	AA	CC
control p1 G11	2	1	TC	AA	CC
control p1 G12	2	1	TC	AA	CG
control p1 H01	2	1	TT	AA	CG
control p1 H02	2	1	TT	AA	CC
control p1 H03	2	1	TT	AA	CC
control p1 H04	2	1	TT	AA	CC
control p1 H05	2	1	TC	GG	CG
control p1 H06	2	1	TC	AA	CC
control p1 H07	2	1	TC	AA	CG
control p1 H08	2	1	TT	AA	CC
control p1 H09	2	1	TT	AG	CG
control p1 H10	2	1	TT	AG	GG
control p1 H11	2	1	TC	AA	GG
control p2 A01	2	1	TT	AA	CC
control p2 A02	2	1	TC	AG	GG
control p2 A03	2	1	TT	AG	GG
control p2 A04	2	1	TT	AG	CG
control p2 A05	2	1	TC	AA	CG
control p2 A06	2	1	TC	AA	CG
control p2 A07	2	1	TT	AA	CC
control p2 A08	2	1	TT	AA	CC
control p2 A09	2	1	TC	AG	GG
control p2 A10	2	1	TT	AG	CG
control p2 A11	2	1	TT	AA	CC
control p2 A12	2	1	TC	AA	CG
control p2 B01	2	1	TC	AG	CG
control p2 B02	2	1	TC	AA	CG
control p2 B03	2	1	TT	AA	CC
control p2 B04	2	1	TT	AA	CC
control p2 B05	2	1	TT	AA	CC
control p2 B06	2	1	TT	AG	CG
control p2 B07	2	1	TC	AA	GG
control p2 B08	2	1	TC	AG	GG
control p2 B09	2	1	TT	AA	CG
control p2 B10	2	1	TT	AA	CG
control p2 B11	2	1	TT	GG	NO DATA
control p2 B12	2	1	TC	AA	CC
control p2 C01	2	1	TT	AA	CC
control p2 C02	2	1	TT	AG	CG
control p2 C03	2	1	CC	AA	GG
control p2 C04	2	1	TT	AA	CG
control p2 C05	2	1	TT	AA	CC
control p2 C06	2	1	TT	AG	CC
control p2 C07	2	1	TC	AA	CG
control p2 C08	2	1	TT	AA	CC
control p2 C09	2	1	TC	AA	CC
control p2 C10	2	1	TT	AA	CG
control p2 C11	2	1	TT	AG	CC
control p2 C12	2	1	TC	AA	GG
control p2 D01	2	1	TC	AG	CG
control p2 D02	2	1	TT	AA	CG
control p2 D03	2	1	TC	AA	GG
control p2 D04	2	1	TC	AA	CG
control p2 D05	2	1	TT	AA	CC
control p2 D06	2	1	TC	AA	CC
control p2 D07	2	1	TT	AA	CG
control p2 D08	2	1	TT	AA	CC
control p2 D09	2	1	TT	AA	CC
control p2 D11	2	1	TC	AA	CC
control p2 D12	2	1	TC	AA	GG
control p2 E01	2	1	TT	AG	CG
control p2 E02	2	1	TT	AG	CG
control p2 E03	2	1	TT	AA	CG
control p2 E04	2	1	TT	AA	CG
control p2 E05	2	1	CC	AA	CC
control p2 E06	2	1	TC	AA	CG
control p2 E07	2	1	TC	AG	GG
control p2 E08	2	1	TT	AA	CC
control p2 E09	2	1	TT	AA	CG
control p2 E10	2	1	TT	GG	GG
control p2 E11	2	1	TT	AA	CG
control p2 E12	2	1	TT	AA	CC
control p2 F01	2	1	TC	AA	CG
control p2 F02	2	1	TT	AG	CG
control p2 F03	2	1	TT	AA	GG
control p2 F04	2	1	TT	AG	CG
control p2 F05	2	1	TT	AA	CC
control p2 F06	2	1	TC	AA	CG
control p2 F07	2	1	TT	AA	CC
control p2 F08	2	1	TT	AG	CG
control p2 F09	2	1	TT	AG	NO DATA
control p2 F10	2	1	TT	AA	CC
control p2 F11	2	1	TC	AA	GG
control p2 F12	2	1	TC	AA	CC
control p2 G01	2	1	TT	AG	CG
control p2 G02	2	1	TC	AG	CG
control p2 G03	2	1	TT	AA	CG
control p2 G04	2	1	TT	AA	CC
control p2 G05	2	1	TC	AA	CG
control p2 G06	2	1	CC	AA	CC
control p2 G07	2	1	TC	AA	CG
control p2 G08	2	1	TC	AA	CC
control p2 G09	2	1	TT	AA	CG
control p2 G10	2	1	TT	AG	CG
control p2 G11	2	1	TT	AA	CC
control p2 G12	2	1	TC	AA	CG
control p2 H01	2	1	TT	AA	CG
control p2 H02	2	1	TT	AA	CC
control p2 H03	2	1	TT	AA	CC
control p2 H04	2	1	TT	AA	CC
control p2 H05	2	1	TC	AA	CG
control p2 H06	2	1	TT	AG	CG
control p2 H07	2	1	TT	AA	CC
control p2 H08	2	1	TT	AA	GG
control p2 H09	2	1	TT	AG	CG
control p2 H10	2	1	TC	AA	CG
control p2 H11	2	1	TC	AG	CG
control p2 H12	2	1	TT	AA	CC
control p3 A01	2	1	TC	AA	CG
control p3 A02	2	1	TT	AA	CC
control p3 A03	2	1	TC	AA	CC
control p3 A04	2	1	TC	AA	CC
control p3 A05	2	1	TT	AA	CC
control p3 A06	2	1	CC	AA	CG
control p3 A07	2	1	TC	AA	CG
control p3 A08	2	1	TT	AA	CG
control p3 A09	2	1	TT	GG	GG
control p3 A10	2	1	TT	AG	CG
control p3 A11	2	1	TT	AA	CG
control p3 A12	2	1	CC	AA	CG
control p3 B01	2	1	TT	AA	CC
control p3 B02	2	1	TC	AA	CC
control p3 B03	2	1	TT	AA	CG
control p3 B04	2	1	TT	AA	CC
control p3 B05	2	1	TT	AA	CG
control p3 B06	2	1	TC	AA	CC
control p3 B07	2	1	TT	AA	CC
control p3 B08	2	1	TT	AA	CC
control p3 B09	2	1	TC	AA	CC
control p3 B10	2	1	TT	AA	CG
control p3 B11	2	1	TT	AG	CG
control p3 B12	2	1	TT	AG	CC
control p3 C01	2	1	TT	AG	CG
control p3 C02	2	1	TC	AA	CG
control p3 C03	2	1	TT	AA	CC
control p3 C04	2	1	TT	AA	CC
control p3 C05	2	1	TC	AA	CG
control p3 C06	2	1	TT	AA	CC
control p3 C07	2	1	CC	AA	GG
control p3 C08	2	1	TT	AG	CG
control p3 C09	2	1	TT	AA	CC
control p3 C10	2	1	TT	AA	GG
control p3 C11	2	1	TT	AA	CC
control p3 C12	2	1	TT	AA	CC
control p3 D01	2	1	TC	AA	CG
control p3 D02	2	1	TC	AA	CG
control p3 D03	2	1	TT	AA	CC
control p3 D04	2	1	TT	AG	CG
control p3 D05	2	1	TT	AA	CC
control p3 D06	2	1	TC	AA	CG
control p3 D07	2	1	TT	AA	CG
control p3 D08	2	1	TT	AG	CG
control p3 D09	2	1	TT	AG	CG
control p3 D10	2	1	TC	AA	CG
control p3 D11	2	1	TT	AG	CG
control p3 D12	2	1	TC	AA	CC
control p3 E01	2	1	TC	AA	CG
control p3 E02	2	1	TC	AA	CG
control p3 E03	2	1	TT	AA	CC
control p3 E04	2	1	TT	AG	CG
control p3 E05	2	1	TT	AA	CC
control p3 E06	2	1	TT	AG	CG
control p3 E07	2	1	TT	AA	CC
control p3 E08	2	1	TT	AA	CC
control p3 E09	2	1	TT	AG	CG
control p3 E10	2	1	TT	AA	CG
control p3 E11	2	1	TT	AA	CC
control p3 E12	2	1	TT	AG	CG
control p3 F01	2	1	TT	AA	CC
control p3 F02	2	1	TT	AA	CG
control p3 F03	2	1	TC	AA	GG
control p3 F04	2	1	TT	AG	CG
control p3 F05	2	1	TT	AG	CG
control p3 F06	2	1	TC	AG	CG
control p3 F07	2	1	TT	AG	CG
control p3 F08	2	1	TC	AA	CG
control p3 F09	2	1	TT	GG	GG
control p3 F10	2	1	TT	AA	CC
control p3 F11	2	1	TC	AA	CC
control p3 F12	2	1	TC	AA	CG
control p3 G01	2	1	TC	AA	CG
control p3 G02	2	1	TC	AA	CG
control p3 G03	2	1	TC	AG	CG
control p3 G04	2	1	TT	AG	CG
control p3 G05	2	1	TC	AG	GG
control p3 G06	2	1	TT	AG	GG
control p3 G07	2	1	TT	AG	CG
control p3 G08	2	1	TC	AA	CG
control p3 G09	2	1	CC	AA	GG
control p3 G10	2	1	TC	AA	CG
control p3 G11	2	1	TT	GG	GG
control p3 G12	2	1	TT	AG	CG
control p3 H01	2	1	TT	AG	CG
control p3 H02	2	1	TT	AA	CC
control p3 H03	2	1	TC	AG	GG
control p3 H04	2	1	TT	AG	CC
control p3 H05	2	1	TT	AA	CG
control p3 H06	2	1	TC	AA	CG
control p3 H07	2	1	TT	AA	CC
control p3 H08	2	1	TT	AA	CC
control p3 H09	2	1	TT	AG	CG
control p3 H10	2	1	TT	AG	CG
control p3 H11	2	1	TT	AA	CC
control p4 A01	2	1	TT	AA	CC
control p4 A02	2	1	TT	AG	CG
control p4 A03	2	1	TT	AA	CC
control p4 A04	2	1	TT	AG	CG
control p4 A05	2	1	TC	AG	GG
control p4 A06	2	1	TT	AA	CG
control p4 A07	2	1	TT	AG	CG
control p4 A08	2	1	TT	AG	CG
control p4 A09	2	1	TT	AA	CC
control p4 A10	2	1	TT	AA	CG
control p4 A11	2	1	TT	AG	CG
control p4 A12	2	1	TT	AG	CG
control p4 B01	2	1	TT	AA	CG
control p4 B02	2	1	TC	AG	CG
control p4 B03	2	1	TT	AA	CG
control p4 B04	2	1	TT	AG	CG
control p4 B05	2	1	TC	AA	CC
control p4 B06	2	1	TT	AG	CG
control p4 B07	2	1	TT	AA	CG
control p4 B08	2	1	TT	AA	CC
control p4 B09	2	1	TC	AA	GG
control p4 B10	2	1	TT	GG	GG
control p4 B11	2	1	TT	AA	CC
control p4 B12	2	1	TT	AG	CG
control p4 C01	2	1	TC	AG	GG
control p4 C02	2	1	TC	AA	CG
control p4 C03	2	1	CC	AA	CG
control p4 C04	2	1	TT	AA	CC
control p4 C05	2	1	TT	AG	CG
control p4 C06	2	1	TT	AA	CC
control p4 C07	2	1	TC	AA	CC
control p4 C08	2	1	TC	AA	GG
control p4 C09	2	1	TT	AA	CG
control p4 C10	2	1	CC	AA	CG
control p4 C11	2	1	TT	AG	CG
control p4 C12	2	1	CC	AA	CG
control p4 D01	2	1	TT	AA	CC
control p4 D02	2	1	CC	AA	CG
control p4 D03	2	1	TT	AA	CC
control p4 D04	2	1	TT	AG	CG
control p4 D05	2	1	TT	AA	CG
control p4 D06	2	1	TT	AA	CC
control p4 D07	2	1	TT	AG	CG
control p4 D08	2	1	TT	AG	CG
control p4 D09	2	1	CC	AA	CG
control p4 D10	2	1	TC	AA	CG
control p4 D11	2	1	TT	AG	CG
control p4 D12	2	1	TT	AG	CG
control p4 E01	2	1	TT	AA	CC
control p4 E02	2	1	TT	GG	GG
control p4 E03	2	1	TC	AG	GG
control p4 E04	2	1	TT	AG	CG
control p4 E05	2	1	TC	AA	CG
control p4 E06	2	1	TT	AG	CG
control p4 E07	2	1	TT	AA	CC
control p4 E08	2	1	TT	AG	CG
control p4 E09	2	1	TT	AA	CC
control p4 E10	2	1	TC	AA	CG
control p4 E11	2	1	TC	AA	CG
control p4 E12	2	1	TT	AG	CC
control p4 F01	2	1	TC	AA	GG
control p4 F02	2	1	TC	AA	CG
control p4 F03	2	1	TT	AA	CC
control p4 F04	2	1	TC	AA	CG
control p4 F05	2	1	TT	GG	GG
control p4 F06	2	1	TC	AA	CG
control p4 F07	2	1	TT	AA	CC
control p4 F08	2	1	TT	AG	CG
control p4 F09	2	1	TT	AA	CC
control p4 F10	2	1	TT	AA	CC
control p4 F11	2	1	TC	AA	CG
control p4 F12	2	1	TT	AA	CG
control p4 G01	2	1	TT	AG	CG
control p4 G02	2	1	TT	AA	CC
control p4 G03	2	1	TT	AA	CC
control p4 G04	2	1	TT	AG	CG
control p4 G05	2	1	TC	AA	CG
control p4 G06	2	1	TT	AA	CG
control p4 G07	2	1	TT	AG	CG
control p4 G08	2	1	TT	AA	GG
control p4 G09	2	1	TT	AA	CC
control p4 G10	2	1	TT	AA	CC
control p4 G11	2	1	TC	AA	CG
control p4 G12	2	1	TT	AA	CC
control p4 H01	2	1	CC	AA	CG
control p4 H02	2	1	TT	AA	CC
control p4 H03	2	1	TT	AA	CC
control p4 H04	2	1	TT	AA	CG
control p4 H05	2	1	TT	AA	CC
control p4 H06	2	1	TT	AG	CG
control p4 H07	2	1	TT	AA	CC
control p4 H08	2	1	TT	AA	CC
control p4 H09	2	1	TC	AA	CG
control p4 H10	2	1	TT	AA	CC
control p4 H11	2	1	TT	AA	CC
control p5 A01	2	2	TC	AA	CG
control p5 A02	2	2	CC	AA	GG
control p5 A03	2	2	TT	AG	CG
control p5 A04	2	2	TT	AA	CC
control p5 A05	2	2	TT	AA	CG
control p5 A06	2	2	TT	AA	CG
control p5 A07	2	2	TT	AA	CG
control p5 A08	2	2	TC	AA	CG
control p5 A09	2	2	TT	AA	CC
control p5 A10	2	2	CC	AA	CG
control p5 A11	2	2	TT	AG	GG
control p5 A12	2	2	TT	AA	CG
control p5 B01	2	2	TT	AA	CC
control p5 B02	2	2	TT	AA	CC
control p5 B03	2	2	TT	AG	CG
control p5 B04	2	2	CC	AA	CG
control p5 B05	2	2	TC	AA	CG
control p5 B06	2	2	TT	AA	CG
control p5 B07	2	2	TT	AA	CC
control p5 B08	2	2	TT	AG	CG
control p5 B09	2	2	TT	AG	CG
control p5 B10	2	2	TT	AA	GG
control p5 B11	2	2	TC	AA	GG
control p5 B12	2	2	TT	AA	CG
control p5 C01	2	2	TT	AG	GG
control p5 C02	2	2	TT	AG	CG
control p5 C03	2	2	TC	AA	CG
control p5 C04	2	2	TT	AA	CG
control p5 C05	2	2	TT	AG	CG
control p5 C06	2	2	TT	AA	CG
control p5 C07	2	2	CC	AA	CG
control p5 C08	2	2	TT	AA	CG
control p5 C09	2	2	TC	AA	CC
control p5 C10	2	2	TT	AG	CG
control p5 C11	2	2	TC	AA	CG
control p5 C12	2	2	TT	AG	CG
control p5 D02	2	2	TT	AA	CC
control p5 D03	2	2	TT	AA	CC
control p5 D04	2	2	TT	AA	CG
control p5 D05	2	2	TC	AG	CG
control p5 D06	2	2	TT	AA	CC
control p5 D07	2	2	TT	AA	CC
control p5 D08	2	2	TC	AA	CG
control p5 D09	2	2	TT	AA	CC
control p5 D10	2	2	TT	AG	GG
control p5 D11	2	2	TT	AA	CC
control p5 D12	2	2	TT	AG	CG
control p5 E01	2	2	TT	AA	CG
control p5 E02	2	2	TT	AG	CG
control p5 E03	2	2	TC	AA	GG
control p5 E04	2	2	TT	AA	CC
control p5 E05	2	2	TT	AG	CG
control p5 E06	2	2	TT	AA	CG
control p5 E07	2	2	TT	AG	CG
control p5 E08	2	2	TC	AA	CG
control p5 E09	2	2	TT	AG	CG
control p5 E10	2	2	TC	AA	CG
control p5 E11	2	2	TT	AA	CC
control p5 F01	2	2	TT	AA	CC
control p5 F02	2	2	TT	AG	CG
control p5 F03	2	2	TT	GG	GG
control p5 F04	2	2	TT	AA	CG
control p5 F05	2	2	TT	AA	CC
control p5 F06	2	2	TC	AA	GG
control p5 F07	2	2	TT	GG	GG
control p5 F08	2	2	TT	AA	CC
control p5 F09	2	2	TC	AA	CG
control p5 F10	2	2	TC	AA	CC
control p5 F11	2	2	TT	AA	CG
control p5 F12	2	2	TC	AA	CG
control p5 G01	2	2	TC	AA	CG
control p5 G02	2	2	TT	AA	CG
control p5 G03	2	2	TT	AA	CC
control p5 G04	2	2	TC	AA	CC
control p5 G05	2	2	TT	AG	CG
control p5 G06	2	2	TC	AA	GG
control p5 G07	2	2	TT	AA	CC
control p5 G08	2	2	TT	AG	CG
control p5 G09	2	2	TC	AA	CG
control p5 G10	2	2	TC	AG	GG
control p5 G11	2	2	TC	AA	CG
control p5 G12	2	2	CC	AA	CC
control p5 H01	2	2	TT	AG	CG
control p5 H02	2	2	TT	AG	CG
control p5 H03	2	2	NO DATA	AA	CC
control p5 H04	2	2	TT	AA	CC
control p5 H05	2	2	TT	AA	CC
control p5 H06	2	2	TT	AG	CG
control p5 H08	2	2	TT	AA	CG
control p5 H09	2	2	TT	AA	CC
control p5 H10	2	2	TC	AA	GG
control p5 H11	2	2	TT	AA	CC
control p5 H12	2	2	TT	AG	CC
control p6 A01	2	1	TT	AA	CC
control p6 A02	2	1	TT	AA	CC
control p6 A03	2	1	CC	AA	CG
control p6 A04	2	1	TT	AA	CG
control p6 A05	2	1	TT	AG	GG
control p6 A06	2	1	TT	AG	CG
control p6 A07	2	2	TC	AA	CG
control p6 A08	2	2	TT	AA	CC
control p6 A09	2	1	TC	AA	CC
control p6 A10	2	2	TT	AG	CG
control p6 A11	2	1	TT	AG	CG
control p6 A12	2	2	TT	AG	CG
control p6 B01	2	1	TC	AA	CG
control p6 B02	2	1	TT	NO DATA	CC
control p6 B03	2	2	TC	AG	CG
control p6 B04	2	1	TT	AA	CG
control p6 B05	2	1	TC	AG	GG
control p6 B06	2	1	TC	AA	GG
control p6 B07	2	1	TT	AG	CG
control p6 B08	2	1	TC	AA	CG
control p6 B09	2	1	TT	NO DATA	GG
control p6 B10	2	1	TT	AG	CG
control p6 B11	2	2	TC	AG	CG
control p6 B12	2	1	TC	AA	GG
control p6 C01	2	2	TT	AG	NO DATA
control p6 C02	2	1	TT	AG	CG
control p6 C03	2	1	TC	AA	CG
control p6 C04	2	1	TT	GG	GG
control p6 C05	2	1	TT	NO DATA	CG
control p6 C06	2	1	CC	AA	CG
control p6 C07	2	1	TC	AA	CG
control p6 C08	2	1	TT	AA	CC
control p6 C09	2	1	TC	AA	CG
control p6 C10	2	1	TT	AG	CG
control p6 C11	2	2	TT	AA	CC
control p6 C12	2	1	TT	AA	CC
control p6 D01	2	1	TT	AA	CC
control p6 D02	2	1	TC	AA	CG
control p6 D03	2	1	TT	NO DATA	CG
control p6 D04	2	2	TT	GG	GG
control p6 D05	2	1	TT	AA	CC
control p6 D06	2	1	TT	AG	CG
control p6 D07	2	2	TT	AA	CC
control p6 D08	2	1	TT	AA	CC
control p6 D09	2	1	TT	AA	CG
control p6 D10	2	1	TC	AG	CG
control p6 D11	2	1	CC	AA	CG
control p6 D12	2	1	TT	AG	CG
djs control p1 A01	2	2	TT	AA	CG
djs control p1 A02	2	1	TT	AA	CC
djs control p1 A03	2	2	TT	GG	GG
djs control p1 A04	2	1	TT	AG	CG
djs control p1 A05	2	1	TT	AG	CG
djs control p1 A06	2	1	TT	AG	CG
djs control p1 A07	2	1	TC	AA	CC
djs control p1 A08	2	2	TT	AA	GG
djs control p1 A09	2	2	TC	AA	CG
djs control p1 A10	2	1	TC	AG	CG
djs control p1 A11	2	1	TT	AA	CC
djs control p1 A12	2	2	TC	AA	CC
djs control p1 B01	2	2	TT	AA	CC
djs control p1 B02	2	1	TT	AA	CG
djs control p1 B03	2	1	TT	AA	CG
djs control p1 B04	2	1	TC	AG	CG
djs control p1 B05	2	1	TT	AA	CC
djs control p1 B06	2	2	TT	AG	GG
djs control p1 B07	2	2	TT	AG	CG
djs control p1 B08	2	1	TT	AA	NO DATA
djs control p1 B09	2	1	TT	AA	CC
djs control p1 B10	2	2	CC	AA	GG
djs control p1 B11	2	2	TT	AA	CG
djs control p1 B12	2	1	TT	AA	CG
djs control p1 C01	2	1	TT	AG	CG
djs control p1 C02	2	1	TT	AG	CG
djs control p1 C03	2	1	TT	AG	CC
djs control p1 C04	2	1	TT	AG	CG
djs control p1 C05	2	1	TC	AA	CC
djs control p1 C06	2	1	TT	AA	CC
djs control p1 C07	2	1	TT	AG	CG
djs control p1 C08	2	1	TT	AA	CG
djs control p1 C09	2	1	TT	AA	CG
djs control p1 C10	2	1	TT	AG	CG
djs control p1 C11	2	1	TT	AA	CC
djs control p1 C12	2	2	TC	AA	CC
djs control p1 D01	2	1	TT	AA	CC
djs control p1 D02	2	1	TT	AA	CC
djs control p1 D03	2	2	TT	AA	CC
djs control p1 D04	2	1	TT	AA	CG
djs control p1 D05	2	1	TT	AA	CG
djs control p1 D06	2	1	TT	AG	CG
djs control p1 D07	2	1	TT	AA	CG
djs control p1 D08	2	1	TT	AG	CG
djs control p1 D09	2	2	TT	AA	CC
djs control p1 D10	2	2	TT	AA	CC
djs control p1 D11	2	1	TT	AA	CC
djs control p1 D12	2	2	TC	AA	CG
djs control p1 E01	2	1	TC	AA	CG
djs control p1 E02	2	2	TT	AA	CC
djs control p1 E03	2	1	TC	AA	GG
djs control p1 E04	2	1	TT	AA	CC
djs control p1 E05	2	1	TC	AA	GG
djs control p1 E06	2	2	TC	AA	GG
djs control p1 E07	2	1	TT	GG	GG
djs control p1 E08	2	1	TC	AA	CG
djs control p1 E09	2	2	TT	AG	CG
djs control p1 E10	2	1	TT	AG	CG
djs control p1 E11	2	1	TC	AG	CG
djs control p1 E12	2	1	TT	AA	CG
djs control p1 F01	2	1	TT	AG	CG
djs control p1 F02	2	2	TC	AA	GG
djs control p1 F03	2	1	TT	AG	CG
djs control p1 F04	2	1	TC	AG	CG
djs control p1 F05	2	1	TT	AA	CC
djs control p1 F06	2	2	TT	AG	CG
djs control p1 F07	2	1	TT	AA	CC
djs control p1 F08	2	1	TT	AG	CG
djs control p1 F09	2	2	TT	AG	CG
djs control p1 F10	2	2	TT	AA	CG
djs control p1 F11	2	1	TT	AA	CG
djs control p1 F12	2	1	TC	AG	GG
djs control p1 G01	2	1	TT	AG	CG
djs control p1 G02	2	2	TC	AA	CG
djs control p1 G03	2	2	TC	AA	CG
djs control p1 G04	2	1	TT	AG	CG
djs control p1 G05	2	2	TT	AA	CC
djs control p1 G06	2	2	TC	AG	CG
djs control p1 G07	2	2	TT	AG	GG
djs control p1 G08	2	2	TC	AG	CG
djs control p1 G09	2	1	TT	AG	CG
djs control p1 G10	2	1	TT	AA	CC
djs control p1 G11	2	1	TT	AA	CC
djs control p1 G12	2	1	TC	AA	GG
djs control p1 H01	2	1	TT	AA	CC
djs control p1 H02	2	1	TT	AA	CC
djs control p1 H03	2	2	TT	AA	CC
djs control p1 H04	2	2	TT	AA	CG
djs control p1 H05	2	1	TC	AA	CG
djs control p1 H06	2	2	TT	AA	CG
djs control p1 H07	2	2	TC	AA	CC
djs control p1 H08	2	2	TT	AA	CC
djs control p1 H09	2	2	TT	AA	CC
djs control p1 H10	2	1	TC	AG	GG
djs control p1 H11	2	1	TT	AG	GG
djs control p1 H12	2	1	TT	AA	CC
